# Supplementary material for: HAYSTAC: A Bayesian framework for robust and rapid species identification in high-throughput sequencing data
Source: PLoS Comput Biol. 2022 Sep 30;18(9):e1010493. doi: 10.1371/journal.pcbi.1010493 (PMC9555677; doi:10.1371/journal.pcbi.1010493)
Supplement: S1 Table — (XLSX) [file pcbi.1010493.s008.xlsx]

## Sheet: Sheet1
S1 Table. Characteristics of the General Microbiome simulated dataset.
Sample	Chemical damage pattern	Abundance	Read length	Number of species
sample1_100_anc	yes	0.01	Variable	100
sample1_100_mod	no	0.01	Variable	100
sample1_500_anc	yes	0.0002	Variable	500
sample1_500_mod	no	0.0002	Variable	500
sample2_100_anc	yes	0.01	Variable	100
sample2_100_mod	no	0.01	Variable	100
sample2_500_anc	yes	0.0002	Variable	500
sample2_500_mod	no	0.0002	Variable	500
